# Supplementary material for: IRGM Is a Common Target of RNA Viruses that Subvert the Autophagy Network
Source: PLoS Pathog. 2011 Dec 8;7(12):e1002422. doi: 10.1371/journal.ppat.1002422 (PMC3234227; doi:10.1371/journal.ppat.1002422)
Supplement: Table S1 — Autophay-associated proteins. 44 different proteins were considered as autophagy-associated proteins based on the PMID demonstrating protein role in autophagy (third column of the table). The Ensembl gene identifier, official name, synonym(s) and Ensembl description are indicated. Gene names indicated in italic are the usual names found in the literature. (XLS) [file ppat.1002422.s010.xls]

## Sheet: Table S1 
Ensembl gene id	Official name	PMID	Synonym(s)	Ensembl description
ENSG00000110497	AMBRA1	17589504	DCAF3, FLJ20294, KIAA1736	Autophagy/beclin-1 regulator 1
ENSG00000152348	ATG10	15657430 (human)	APG10L, DKFZP586I0418, FLJ13954	Autophagy-related protein 10 (APG10-like)
ENSG00000145782	ATG12	9759731 (yeast); 9852036 (human)	HAPG12, APG12L, APG12	Autophagy-related protein 12 (APG12-like)
ENSG00000175224	ATG13	19225151;19211835	KIAA0652, FLJ20698	KIAA0652 (KIAA0652), mRNA
ENSG00000126775	ATG14L	19270693;19270696	KIAA0831, MGC126292, MGC126291	KIAA0831 (KIAA0831), mRNA
ENSG00000085978	ATG16L1	10406794 (yeast);12665549 (mouse);18849966 (human)	ATG16L, WDR30, APG16L	Autophagy-related protein 16-1 (APG16-like 1)
ENSG00000144848	ATG3	8023185 (yeast);11825910 (human)	FLJ22125, APG3L, MGC15201, PC3-96, APG3	Autophagy-related protein 3 (APG3-like) (hApg3) (Protein PC3-96)
ENSG00000101844	ATG4A	15169837;17347651	APG4A, AUTL2	Cysteine protease ATG4A (EC 3.4.22.-) (Autophagy-related protein 4 homolog A) (hAPG4A) (Autophagin-2)
ENSG00000168397	ATG4B	15169837;17347651;19549685	APG4B, AUTL1, DKFZp586D1822, KIAA0943	Cysteine protease ATG4B (EC 3.4.22.-) (Autophagy-related protein 4 homolog B) (hAPG4B) (Autophagin-1)
ENSG00000125703	ATG4C	17442669	APG4C; AUTL1; AUTL3; APG4-C; FLJ14867; ATG4C	ATG4 autophagy related 4 homolog C (S. cerevisiae)
ENSG00000130734	ATG4D	19549685	APG4-D, APG4D, AUTL4	ATG4 autophagy related 4 homolog D (S. cerevisiae) [Homo sapiens]
ENSG00000057663	ATG5	8921905 (yeast); 9852036 (human)	ASP, APG5, APG5L	Autophagy protein 5 (APG5-like) (Apoptosis-specific protein)
ENSG00000197548	ATG7	8759731 (yeast); 11096062 (human)	APG7L, DKFZp434N0735, GSA7	Autophagy-related protein 7 (APG7-like) (Ubiquitin-activating enzyme E1-like protein) (hAGP7)
ENSG00000198925	ATG9A	15755735;16940348	APG9L1, FLJ22169, MGD3208	Autophagy-related protein 9A (APG9-like 1)
ENSG00000171791	BCL2	16179260	Bcl-2	Apoptosis regulator Bcl-2
ENSG00000171552	BCL2L1	17446862	bcl-xL, BCLX, BCL-XL/S, DKFZp781P2092, Bcl-X	Apoptosis regulator Bcl-X (Bcl-2-like 1 protein)
ENSG00000126581	BECN1	10604474	ATG6, VPS30	Beclin-1 (Coiled-coil myosin-like BCL2-interacting protein) (Protein GT197)
ENSG00000176171	BNIP3	18059169;19273585	NIP3	BCL2/adenovirus E1B 19 kDa protein-interacting protein 3
ENSG00000104765	BNIP3L	19273585	BNIP3a, NIX	BCL2/adenovirus E1B 19 kDa protein-interacting protein 3-like (NIP3L) (NIP3-like protein X)
ENSG00000123395	C12orf44	19287211;1959733	FLJ11773	Autophagy-related protein 101
ENSG00000136436	CALCOCO2	19820708	NDP52; MGC17318	calcium binding and coiled-coil domain 2
ENSG00000188603	CLN3	16714284	BTS, MGC102840	Battenin (Protein CLN3) (Batten disease protein)
ENSG00000170296	GABARAP	15169837;20418806	MM46, MGC120155, MGC120154, FLJ25768	Gamma-aminobutyric acid receptor-associated protein (GABA(A) receptor- associated protein) (MM46)
ENSG00000139112	GABARAPL1	19549685;20418806	gec1, APG8L, ATG8	Gamma-aminobutyric acid receptor-associated protein-like 1 (GABA(A) receptor-associated protein-like 1)
ENSG00000034713	GABARAPL2	15169837;20418806	ATG8, GEF2, GATE-16, GATE16	Gamma-aminobutyric acid receptor-associated protein-like 2 (GABA(A) receptor-associated protein-like 2)
ENSG00000047932	GOPC	19837375	PIST, FIG, CAL	Golgi-associated PDZ and coiled-coil motif-containing protein (PDZ protein interacting specifically with TC10) (PIST)
ENSG00000094631	HDAC6	16192271	HDAC6, FLJ16239, HD6, 10013, JM21	Histone deacetylase 6 (HD6)
ENSG00000237693	IRGM	16888103;18724369	IFI1, IRGM1, LRG-47, LRG47	Immunity-related GTPase family M protein 1, interferon-inducible protein 1, LRG-47
ENSG00000101460	MAP1LC3A	12740394;20418806	LC3, LC3A, MAP1BLC3, MAP1ALC3	Microtubule-associated proteins 1A/1B light chain 3A precursor (MAP1A/MAP1B LC3 A)
ENSG00000140941	MAP1LC3B	12740394;15355958;20418806	LC3B, MAP1A/1BLC3	Microtubule-associated proteins 1A/1B light chain 3B precursor (Microtubule-associated protein 1 light chain 3 beta)
ENSG00000197769	MAP1LC3C	12740394;20418806	LC3C	Microtubule-associated proteins 1A/1B light chain 3C precursor (Microtubule-associated protein 1 light chain 3 gamma)
ENSG00000188554	NBR1	19250911	KIAA0049, CA125, 1A1-3B, M17S2	neighbor of BRCA1 gene 1 (NBR1), transcript variant 3, mRNA
ENSG00000078142	PIK3C3	10625637;11306555	MGC61518,Vps34	Phosphatidylinositol 3-kinase catalytic subunit type 3 (EC 2.7.1.137) (PtdIns-3-kinase type 3) (PI3-kinase type 3) (PI3K type 3)
ENSG00000196455	PIK3R4	10625637	MGC102700, p150, VPS15	Phosphoinositide 3-kinase regulatory subunit 4 (EC 2.7.11.1) (PI3- kinase regulatory subunit 4) (PI3-kinase p150 subunit)
ENSG00000075785	RAB7A	15340014	PRO2706, FLJ20819, RAB7	Ras-related protein Rab-7
ENSG00000023287	RB1CC1	18443221	DRAGOU14, Cc1, FIP200	RB1-inducible coiled-coil protein 1
ENSG00000145016	RUBICON	19270696;19270693	KIAA0226	Uncharacterized protein KIAA0226
ENSG00000097033	SH3GLB1	17891140	dJ612B15.2, Bif-1, KIAA0491, CGI-61	SH3 domain GRB2-like protein B1 (EC 2.3.1.-) (Endophilin-B1) (Bax- interacting factor 1) (Bif-1)
ENSG00000161011	SQSTM1	16286508	p62, A170, OSIL, p60, p62B, PDB3, ZIP3	Sequestosome-1 (Phosphotyrosine-independent ligand for the Lck SH2 domain of 62 kDa) (Ubiquitin-binding protein p62)
ENSG00000164841	TMEM74	18294959	FLJ30668	Transmembrane protein 74
ENSG00000177169	ULK1	1.75952e+07	FLJ38455, Unc51.1, UNC51, ATG1	Serine/threonine-protein kinase ULK1 (EC 2.7.11.1) (Unc-51-like kinase 1)
ENSG00000083290	ULK2	19225151	KIAA0623, Unc51.2	Serine/threonine-protein kinase ULK2 (EC 2.7.11.1) (Unc-51-like kinase 2)
ENSG00000198382	UVRAG	16799551	p63, DHTX	UV radiation resistance-associated gene protein (p63)
ENSG00000070540	WIPI1	15602573	FLJ10055, WIPI49, Atg18	WD repeat domain phosphoinositide-interacting protein 1 (WIPI-1) (Atg18 protein homolog)
