# Supplementary material for: IRGM Is a Common Target of RNA Viruses that Subvert the Autophagy Network
Source: PLoS Pathog. 2011 Dec 8;7(12):e1002422. doi: 10.1371/journal.ppat.1002422 (PMC3234227; doi:10.1371/journal.ppat.1002422)
Supplement: Table S3 — Viral proteins used in experimental work. GenBank identifier of the viral proteins tested, ViralORFeome clone identifier, viral strain, viral protein domain, virus, viral family are indicated. (XLS) [file ppat.1002422.s012.xls]

## Sheet: Table S3
Viral Family	Virus	Viral strain	Viral Protein	Viral Protein (domain)	ViralORFeome clone id	GenBank id
Flaviviridae	Hepatitis C virus	Type 1b, isolate Con1	Core	Core-D1	264	CAB46677.1
Flaviviridae	Hepatitis C virus	Type 1b, isolate Con1	p7	p7	270	CAB46677.1
Flaviviridae	Hepatitis C virus	Type 1b, isolate Con1	p7	p7-mb	271	CAB46677.1
Flaviviridae	Hepatitis C virus	Type 1b, isolate Con1	NS2	NS2	272	CAB46677.1
Flaviviridae	Hepatitis C virus	Type 1b, isolate Con1	NS2	Ns2-mb	273	CAB46677.1
Flaviviridae	Hepatitis C virus	Type 1b, isolate Con1	NS3	NS3	275	CAB46677.1
Flaviviridae	Hepatitis C virus	Type 1b, isolate Con1	NS3	NS3 protease	297	CAB46677.1
Flaviviridae	Hepatitis C virus	Type 1b, isolate Con1	NS3	NS3 helicase	298	CAB46677.1
Flaviviridae	Hepatitis C virus	Type 1b, isolate Con1	NS4A	NS4A	299	CAB46677.1
Flaviviridae	Hepatitis C virus	Type 1b, isolate Con1	NS4B	NS4B	300	CAB46677.1
Flaviviridae	Hepatitis C virus	Type 1b, isolate Con1	NS4A/NS3	Fusion NS4A/NS3full length	234	CAB46677.1
Flaviviridae	Hepatitis C virus	Type 1b, isolate Con1	NS4A/NS3	Fusion NS4A/NS3protease	235	CAB46677.1
Flaviviridae	Hepatitis C virus	Type 1b, isolate Con1	NS5A	NS5A	302	CAB46677.1
Flaviviridae	Hepatitis C virus	Type 1b, isolate Con1	NS5A	NS5A-mb	303	CAB46677.1
Flaviviridae	Hepatitis C virus	Type 1b, isolate Con1	NS5A	NS5A dom mb	304	CAB46677.1
Flaviviridae	Hepatitis C virus	Type 1b, isolate Con1	NS5A	NS5A-D1	184	CAB46677.1
Flaviviridae	Hepatitis C virus	Type 1b, isolate Con1	NS5A	NS5A-D2	185	CAB46677.1
Flaviviridae	Hepatitis C virus	Type 1b, isolate Con1	NS5A	NS5A-D3	186	CAB46677.1
Flaviviridae	Hepatitis C virus	Type 1b, isolate Con1	NS5B	NS5B	187	CAB46677.1
Flaviviridae	Hepatitis C virus	Type 1b, isolate Con1	NS5B	NS5B-mb	188	CAB46677.1
Flaviviridae	Dengue 1	/	NS5	NS5 polymerase	422	AAK60418.1
Flaviviridae	Dengue 2	/	NS3	NS3 helicase	428	AAG30730.1
Flaviviridae	West Nile virus	/	NS3	NS3 helicase	429	BAA00176.1
Flaviviridae	Kyasanur forest disease virus	/	NS5	NS5 methyltransferase	434	NP_775478.1
Flaviviridae	Tick-borne encephalitis virus	/	NS5	NS5 full lenght	427	AAA86739.1
Flaviviridae	Tick-borne encephalitis virus	/	NS5	NS5 methyltransferase	438	AAA86739.1
Flaviviridae	Tick-borne encephalitis virus	/	NS5	NS5 polymerase	439	AAA86739.1
Orthomyxoviridae	Influenza A virus	A/Puerto Rico/8/34 (H1N1)	M1	M1	274	NP_040978.1
Orthomyxoviridae	Influenza A virus	A/Puerto Rico/8/34 (H1N1)	M2	M2	276	NP_040979.1
Orthomyxoviridae	Influenza A virus	A/Puerto Rico/8/34 (H1N1)	NP	NP	278	NP_040982.1
Orthomyxoviridae	Influenza A virus	A/Puerto Rico/8/34 (H1N1)	NS1	NS1	279	NP_040984.1
Orthomyxoviridae	Influenza A virus	A/Puerto Rico/8/34 (H1N1)	NS2	NS2	280	NP_040983.1
Orthomyxoviridae	Influenza A virus	A/Puerto Rico/8/34 (H1N1)	PB1	PB1	281	NP_040985.1
Orthomyxoviridae	Influenza A virus	A/Puerto Rico/8/34 (H1N1)	PA	PA	282	NP_040986.1
Orthomyxoviridae	Influenza A virus	A/Puerto Rico/8/34 (H1N1)	PB2	PB2	614	AAM75155.1
Orthomyxoviridae	Influenza A virus	A/WSN/1933 TS61 (H1N1)	PB1-F2	PB1-F2	337	ABF47964.1
Orthomyxoviridae	Influenza A virus	A/WSN/1933 TS61 (H1N1)	PB2	PB2	340	ABF47965.1
Orthomyxoviridae	Influenza A virus	A/WSN/1933 TS61 (H1N1)	PB1	PB1	341	ABF47963.1
Orthomyxoviridae	Influenza A virus	A/WSN/1933 TS61 (H1N1)	PA	PA	342	ABF47962.1
Orthomyxoviridae	Influenza A virus	A/WSN/1933 TS61 (H1N1)	NS1	NS1	343	ABF47960.1
Orthomyxoviridae	Influenza A virus	A/WSN/1933 TS61 (H1N1)	NS2	NS2	344	ABF47961.1
Orthomyxoviridae	Influenza A virus	A/WSN/1933 TS61 (H1N1)	NP	NP	345	ABF47959.1
Orthomyxoviridae	Influenza A virus	A/WSN/1933 TS61 (H1N1)	M1	M1	346	ABF47956.1
Orthomyxoviridae	Influenza A virus	A/WSN/1933 TS61 (H1N1)	M2	M2	347	ABF47957.1
Orthomyxoviridae	Influenza A virus	A/Lyon/712/06 (H1N1)	NS1	NS1	395	ABK79964.1
Orthomyxoviridae	Influenza A virus	A/Lyon/712/06 (H1N1)	NS2	NS2	405	ABI92385.1
Orthomyxoviridae	Influenza A virus	A/Poitiers/484/05 (H3N2)	NS1	NS1	410	ABB53668.1
Orthomyxoviridae	Influenza A virus	A/Poitiers/484/05 (H3N2)	NS2	NS2	406	ABI92385.1
Orthomyxoviridae	Influenza A virus	A/Hong Kong/1073/99 (H9N2)	NS1	NS1	396	AAK49297.1
Orthomyxoviridae	Influenza A virus	A/Turkey/582/2006 (H5N1)	NS1	NS1	411	ABC48796.1
Orthomyxoviridae	Influenza A virus	A/Turkey/582/2006 (H5N1)	NS2	NS2	412	ABC48795.1
Orthomyxoviridae	Influenza A virus	A/Chicken/HK/69/99 (H9N2)	NS1	NS1	402	AAY52648.1
Orthomyxoviridae	Influenza A virus	A/Chicken/HK/69/99 (H9N2)	NS2	NS2	408	AAY52649.1
Orthomyxoviridae	Influenza A virus	A/Chicken/Belgium/03 (H7N7)	NS1	NS1	398	AAR04369.1
Orthomyxoviridae	Influenza A virus	A/Chicken/Belgium/03 (H7N7)	NS2	NS2	409	ABQ84626.1
Orthomyxoviridae	Influenza A virus	A/Chicken/Scotland/1959 (H5N1)	NS1	NS1	331	ABI85111.1
Orthomyxoviridae	Influenza A virus	A/Chicken/Scotland/1959 (H5N1)	NS2	NS2	332	ABI85112.1
Paramyxoviridae	Measles	Schwarz	N	N	2	AAF85699.1
Paramyxoviridae	Measles	Schwarz	N	N core	29	AAR32652.1
Paramyxoviridae	Measles	Schwarz	M	M	33	AAF85703.1
Paramyxoviridae	Measles	Schwarz	C	C	71	AAF85702.1
Paramyxoviridae	Measles	Schwarz	V	Vtail	72	AAF85701.1
Paramyxoviridae	Measles	Schwarz	P	P	73	AAF85700.1
Paramyxoviridae	Measles	Schwarz	P	Ptail	108	AAF85700.1
Paramyxoviridae	Measles	Edmonston	N	N core	219	AAF85675.1
Paramyxoviridae	Measles	Edmonston	N	N tail	220	AAF85675.1
Paramyxoviridae	Measles	Edmonston	N	N	236	AAF85675.1
Paramyxoviridae	Measles	G954	C	C	461	ABO69700.1
Paramyxoviridae	Measles	G954	P	Pcore	464	ABO69699.1
Paramyxoviridae	Measles	G954	P	Ptail	468	ABO69699.1
Paramyxoviridae	Measles	G954	P	P	470	ABO69699.1
Paramyxoviridae	Measles	G954	V	Vtail	491	ABO69701.1
Paramyxoviridae	Mumps	/	P	P	494	ABG48764.1
Paramyxoviridae	Mumps	/	P	Ptail	495	ABG48764.1
Paramyxoviridae	Mumps	/	P	Pcore	496	ABG48764.1
Paramyxoviridae	Mumps	/	V	Vtail	498	ABG48763.1
Paramyxoviridae	Nipah	/	V	Vtail	193	NP_112023.1
Paramyxoviridae	Nipah	/	C	C	223	NP_112024.1
Togaviridae	Chikungunya virus	/	NS2	NS2	450	ABD95937.2
Togaviridae	Chikungunya virus	/	E3	E3	455	ABD95938.1
Retroviridae	Human immunodeficiency virus 1	/	NEF	NEF	/	NP_057857.2
Retroviridae	Human immunodeficiency virus 1	/	VIF	VIF	/	NP_057851.1
Retroviridae	Human immunodeficiency virus 1	/	VPR	VPR	/	NP_057852.2
