# Supplementary material for: IRGM Is a Common Target of RNA Viruses that Subvert the Autophagy Network
Source: PLoS Pathog. 2011 Dec 8;7(12):e1002422. doi: 10.1371/journal.ppat.1002422 (PMC3234227; doi:10.1371/journal.ppat.1002422)
Supplement: Table S4 — Protein/protein interactions of virus/autophagy-associated proteins by yeast two-hybrid array. Each individual virus/autophagy-associated proteins ppi is represented as an individual line of the table. For each interaction, the autophagy-associated protein official name and Ensembl gene identifier are indicated. GenBank identifier of the viral protein involved in the interaction as well as the ViralORFeome clone identifier, viral strain, viral protein domain, virus, viral family are indicated under the same table line. The PMID of the interactions found in the literature is indicated. (XLS) [file ppat.1002422.s013.xls]

## Sheet: Table S4
Autophagy related proteins		Virus	Viral Protein (domain)	Viral Protein	ViralORFeome	Gene Bank id	Viral strain	Viral Family	PMID
Official name	Ensembl gene id				Clone id
ATG12	ENSG00000145782	Hepatitis C virus	NS5A dom mb	NS5A	304	CAB46677.1	Type 1b, isolate Con1	Flaviviridae	/
ATG4C	ENSG00000125703	Influenzavirus A	NP	NP	345	ABF47959.1	A/WSN/1933 TS61 (H1N1)	Orthomyxoviridae	/
ATG5	ENSG00000057663	Influenzavirus A	NS2	NS2	280	NP_040983.1	A/Puerto Rico/8/34 (H1N1)	Orthomyxoviridae	/
ATG5	ENSG00000057663	Influenzavirus A	PB1-F2	PB1-F2	331	ABI85111.1	A/WSN/1933 TS61 (H1N1)	Orthomyxoviridae	/
ATG5	ENSG00000057663	Influenzavirus A	NS1	NS1	410	ABB53668.1	A/Poitiers/484/05 (H3N2)	Orthomyxoviridae	/
ATG9A	ENSG00000101844	Influenzavirus A	NS2	NS2	406	ABC50415.1	A/Poitiers/484/05 H3N2	Orthomyxoviridae	/
BNIP3	ENSG00000176171	Hepatitis C virus	NS5B	NS5B	187	CAB46677.1	Type 1b, isolate Con1	Flaviviridae	/
BNIP3	ENSG00000176171	Hepatitis C virus	NS2	NS2	272	CAB46677.1	Type 1b, isolate Con1	Flaviviridae	/
BNIP3	ENSG00000176171	Hepatitis C virus	NS4A	NS4A	299	CAB46677.1	Type 1b, isolate Con1	Flaviviridae	/
BNIP3	ENSG00000176171	Hepatitis C virus	NS5A dom mb	NS5A	304	CAB46677.1	Type 1b, isolate Con1	Flaviviridae	/
BNIP3	ENSG00000176171	Kyasanur forest disease virus	NS5 methyltransferase	NS5	434	NP_775478.1	/	Flaviviridae	/
BNIP3	ENSG00000176171	Influenzavirus A	NP	NP	278	NP_040982.1	A/Puerto Rico/8/34 (H1N1)	Orthomyxoviridae	/
BNIP3	ENSG00000176171	Influenzavirus A	NP	NP	345	ABF47959.1	A/WSN/1933 TS61 (H1N1)	Orthomyxoviridae	/
GOPC	ENSG00000047932	Hepatitis C virus	NS5B-mb	NS5B	188	CAB46677.1	Type 1b, isolate Con1	Flaviviridae	/
GOPC	ENSG00000047932	Kyasanur forest disease virus	NS5 methyltransferase	NS5	434	NP_775478.1	Kyasanur forest disease virus	Flaviviridae	/
GOPC	ENSG00000047932	Tick-borne encephalitis virus	NS5 polymerase	NS5	439	AAA86739.1	Tick-borne encephalitis virus	Flaviviridae	/
GOPC	ENSG00000047932	Influenzavirus A	NP	NP	278	NP_040982.1	A/Puerto Rico/8/34 (H1N1)	Orthomyxoviridae	/
GOPC	ENSG00000047932	Influenzavirus A	NS1	NS1	398	AAR04369.1	A/Chicken/Belgium/03 (H7N7)	Orthomyxoviridae	/
GOPC	ENSG00000047932	Influenzavirus A	NP	NP	345	ABF47959.1	A/WSN/1933 TS61 (H1N1)	Orthomyxoviridae	/
GOPC	ENSG00000047932	Measles virus	C	C	71	AAF85702.1	Schwarz (vaccine)	Paramyxoviridae	/
GOPC	ENSG00000047932	Measles virus	C	C	461	ABO69700.1	G954 (Wt)	Paramyxoviridae	/
IRGM	ENSG00000204891	Chikungunya virus	NS2	NS2	450	ABD95937.2	/	Togaviridae	/
IRGM	ENSG00000204891	Chikungunya virus	E3	E3	455	ABD95938.1	/	Togaviridae	/
IRGM	ENSG00000204891	Influenzavirus A	NS2	NS2	409	ABQ84626.1	A/Chicken/Belgium/03 (H7N7)	Orthomyxoviridae	/
IRGM	ENSG00000204891	Influenzavirus A	NS2	NS2	332	ABI85112.1	A/chicken/Scotland/1959 (H5N1)	Orthomyxoviridae	/
IRGM	ENSG00000204891	Influenzavirus A	PB1-F2	PB1-F2	331	ABI85111.1	A/WSN/1933 TS61 (H1N1)	Orthomyxoviridae	/
IRGM	ENSG00000204891	Hepatitis C virus	NS4A/NS3full length	NS4A/NS3	234	CAB46677.1	Type 1b, isolate Con1	Flaviviridae	/
IRGM	ENSG00000204891	Measles virus	N core	N	219	AAF85675.1	Edmonston	Paramyxoviridae	/
IRGM	ENSG00000204891	Measles virus	N	N	2	AAF85699.1	Schwarz	Paramyxoviridae	/
IRGM	ENSG00000204891	Measles virus	N core	N	29	AAF85699.1	Schwarz	Paramyxoviridae	/
IRGM	ENSG00000204891	Measles virus	C	C	71	AAF85702.1	Schwarz	Paramyxoviridae	/
IRGM	ENSG00000204891	Mumps virus	P Core	P	496	ABG48764.1	/	Paramyxoviridae	/
IRGM	ENSG00000204891	Human immunodeficiency virus 1	NEF	NEF	/	NP_057857.2	/	Retroviridae	/
RB1CC1	ENSG00000023287	Hepatitis C virus	p7-mb	p7	271	CAB46677.1	Type 1b, isolate Con1	Flaviviridae	/
SQSTM1	ENSG00000161011	Influenzavirus A	PB2	PB2	340	ABF47965.1	A/WSN/1933 TS61 (H1N1)	Orthomyxoviridae	/
SQSTM1	ENSG00000161011	Measles virus	N tail	N	220	AAF85675.1	Edmonston	Paramyxoviridae	/
SQSTM1	ENSG00000161011	Measles virus	N	N	2	AAF85699.1	Schwarz	Paramyxoviridae	/
SQSTM1	ENSG00000161011	Tick-borne encephalitis virus	NS5 methyltrasnferase	NS5	438	AAA86739.1	/	Flaviviridae	/
TMEM74	ENSG00000164841	Tick-borne encephalitis virus	NS5 methyltrasnferase	NS5	438	AAA86739.1	/	Flaviviridae	/
UVRAG	ENSG00000198382	Influenzavirus A	NS2	NS2	280	NP_040983.1	A/Puerto Rico/8/34 (H1N1)	Orthomyxoviridae	/
UVRAG	ENSG00000198382	Influenzavirus A	NS2	NS2	332	ABI85112.1	A/Chicken/Scotland/1959 (H5N1)	Orthomyxoviridae	/
UVRAG	ENSG00000198382	Influenzavirus A	NS2	NS2	406	ABC50415.1	A/Poitiers/484/05 H3N2	Orthomyxoviridae	/
UVRAG	ENSG00000198382	Influenzavirus A	NS2	NS2	409	ABQ84626.1	A/Chicken/Belgium/03 (H7N7)	Orthomyxoviridae	/
UVRAG	ENSG00000198382	Measles virus	N core	N	219	AAF85675.1	Edmonston	Paramyxoviridae	/
BCL2L1	ENSG00000171552	SARS coronavirus	Protein E	Protein E	/	NP_828854	/	Coronaviridae	16048439
BCL2L1	ENSG00000171552	SARS coronavirus	Hypothetical protein sars7a	Hypothetical protein sars7a	/	NP_828857	/	Coronaviridae	17428862
BCL2	ENSG00000171791	SARS coronavirus	Hypothetical protein sars7a	Hypothetical protein sars7a	/	NP_828857	/	Coronaviridae	17428862
BCL2	ENSG00000171791	Human immunodeficiency virus 1	Aspartic peptidase	Aspartic peptidase	/	NP_705926	/	Retroviridae	8790371
BECN1	ENSG00000126581	Human immunodeficiency virus 1	Nef	Nef	/	NP_057857	/	Retroviridae	19635843
MAP1LC3B	ENSG00000140941	Human immunodeficiency virus 1	Pr55(Gag)	Pr55(Gag)	/	NP_057850	/	Retroviridae	19635843
CALCOCO2	ENSG00000136436	Hepatitis C virus	NS3 protease/helicase	NS3 protease/helicase	/	NP_803144	/	Flaviviridae	18985028
GABARAP	ENSG00000170296	Borna disease virus	p23	p23	/	NP_042021	/	Bornaviridae	18815298
BECN1	ENSG00000126581	Influenzavirus A	M2	M2	/	YP_308840	/	Orthomyxoviridae	19837376
ATG5	ENSG00000057663	Hepatitis C virus	NS5 B	NS5 B	/	NP_751928	/	Flaviviridae	20580051
