# Supplementary material for: IRGM Is a Common Target of RNA Viruses that Subvert the Autophagy Network
Source: PLoS Pathog. 2011 Dec 8;7(12):e1002422. doi: 10.1371/journal.ppat.1002422 (PMC3234227; doi:10.1371/journal.ppat.1002422)
Supplement: Table S5 — Protein/protein interactions between autophagy-associated proteins by yeast two-hybrid array. Each individual ppi among autophagy-associated proteins is represented as an individual line of the table. For each interaction, the two autophagy-associated proteins involved are given with their official names and Ensembl gene identifiers. The PMID of the interactions found in the literature is indicated. (XLS) [file ppat.1002422.s014.xls]

## Sheet: Table S5
Autophagy related protein 1		Autophagy related protein 2		Origin	PMID
Official name	Ensembl gene id	Official name	Ensembl gene id
ENSG00000110497	AMBRA1	ENSG00000168397	ATG4B	litt	20562859
ENSG00000110497	AMBRA1	ENSG00000144848	ATG3	litt	20562859
ENSG00000110497	AMBRA1	ENSG00000126581	BECN1	litt	20562859
ENSG00000152348	ATG10	ENSG00000168397	ATG4B	litt	20562859
ENSG00000152348	ATG10	ENSG00000197548	ATG7	litt	12482611
ENSG00000145782	ATG12	ENSG00000170296	GABARAP	litt	20562859
ENSG00000145782	ATG12	ENSG00000197548	ATG7	litt	12482611 and 11096062 and 20562859
ENSG00000145782	ATG12	ENSG00000152348	ATG10	litt	12482611 and 17353931
ENSG00000145782	ATG12	ENSG00000168397	ATG4B	litt	20562859
ENSG00000145782	ATG12	ENSG00000145782	ATG12	litt	17709747 and 17353931
ENSG00000175224	ATG13	ENSG00000177169	ULK1	litt	19225151
ENSG00000126775	ATG14L	ENSG00000196455	PIK3R4	litt	20562859
ENSG00000085978	ATG16L1	ENSG00000145782	ATG12	litt	17353931 and 20562859
ENSG00000085978	ATG16L1	ENSG00000144848	ATG3	litt	20562859
ENSG00000085978	ATG16L1	ENSG00000139112	GABARAPL1	litt	20562859
ENSG00000085978	ATG16L1	ENSG00000170296	GABARAP	litt	20562859
ENSG00000085978	ATG16L1	ENSG00000197769	MAP1LC3C	litt	20562859
ENSG00000085978	ATG16L1	ENSG00000140941	MAP1LC3B	litt	20562859
ENSG00000085978	ATG16L1	ENSG00000085978	ATG16L1	litt	12665549 and 19783656
ENSG00000144848	ATG3	ENSG00000145782	ATG12	litt	11825910 and 17353931 and 20562859
ENSG00000144848	ATG3	ENSG00000170296	GABARAP	litt	16303767 and 20562859
ENSG00000144848	ATG3	ENSG00000168397	ATG4B	litt	20562859
ENSG00000144848	ATG3	ENSG00000197769	MAP1LC3C	litt	20562859
ENSG00000144848	ATG3	ENSG00000152348	ATG10	litt	20562859
ENSG00000144848	ATG3	ENSG00000197548	ATG7	litt	11825910 and 20562859
ENSG00000168397	ATG4B	ENSG00000170296	GABARAP	litt	15187094 and 20562859
ENSG00000168397	ATG4B	ENSG00000177169	ULK1	litt	20562859
ENSG00000168397	ATG4B	ENSG00000168397	ATG4B	litt	20562859
ENSG00000168397	ATG4B	ENSG00000197769	MAP1LC3C	litt	20562859
ENSG00000057663	ATG5	ENSG00000145782	ATG12	litt	11825910 and 12482611 and 17353931 and 17709747
ENSG00000057663	ATG5	ENSG00000075785	RAB7A	litt	17353931
ENSG00000057663	ATG5	ENSG00000057663	ATG5	litt	17353931 and 17709747
ENSG00000057663	ATG5	ENSG00000197769	MAP1LC3C	litt	20562859
ENSG00000057663	ATG5	ENSG00000152348	ATG10	litt	12482611
ENSG00000057663	ATG5	ENSG00000085978	ATG16L1	litt	12665549
ENSG00000057663	ATG5	ENSG00000144848	ATG3	litt	20562859
ENSG00000057663	ATG5	ENSG00000140941	MAP1LC3B	litt	20562859
ENSG00000197548	ATG7	ENSG00000197769	MAP1LC3C	litt	20562859
ENSG00000197548	ATG7	ENSG00000197548	ATG7	litt	11096062
ENSG00000171791	BCL2	ENSG00000171791	BCL2	litt	9111042 and 9144199 and 9463381 and 14681455 and 15302859
ENSG00000171791	BCL2	ENSG00000176171	BNIP3	litt	10381623 and 10625696
ENSG00000171552	BCL2L1	ENSG00000176171	BNIP3	litt	10625696 and 16189514
ENSG00000171552	BCL2L1	ENSG00000171552	BCL2L1	litt	9002522 and 9130713 and 15131699
ENSG00000171552	BCL2L1	ENSG00000171791	BCL2	litt	7937747 and 11583631
ENSG00000126581	BECN1	ENSG00000196455	PIK3R4	litt	20562859
ENSG00000126581	BECN1	ENSG00000198382	UVRAG	litt	16799551
ENSG00000126581	BECN1	ENSG00000145016	RUBICON	litt	20562859
ENSG00000126581	BECN1	ENSG00000126775	ATG14L	litt	18843052 and 19050071 and 19270696 and 20562859
ENSG00000126581	BECN1	ENSG00000171552	BCL2L1	litt	9765397
ENSG00000126581	BECN1	ENSG00000171791	BCL2	litt	9765397 and 16179260 and 17446862 and 18570871
ENSG00000176171	BNIP3	ENSG00000176171	BNIP3	litt	9396766 and 16169070 and 16189514
ENSG00000104765	BNIP3L	ENSG00000170296	GABARAP	litt	19363302
ENSG00000104765	BNIP3L	ENSG00000171791	BCL2	litt	9973195 and 10467396
ENSG00000104765	BNIP3L	ENSG00000176171	BNIP3	litt	16189514
ENSG00000104765	BNIP3L	ENSG00000104765	BNIP3L	litt	16189514
ENSG00000104765	BNIP3L	ENSG00000171552	BCL2L1	litt	9973195 and 10467396 and 16189514
ENSG00000123395	C12orf44	ENSG00000175224	ATG13	litt	19287211 and 20562859
ENSG00000136436	CALCOCO2	ENSG00000197769	MAP1LC3C	litt	19820708
ENSG00000136436	CALCOCO2	ENSG00000139112	GABARAPL1	litt	16189514
ENSG00000136436	CALCOCO2	ENSG00000136436	CALCOCO2	litt	16189514
ENSG00000188603	CLN3	ENSG00000197548	ATG7	litt	20562859
ENSG00000170296	GABARAP	ENSG00000170296	GABARAP	litt	11779480 and 12367594
ENSG00000170296	GABARAP	ENSG00000197548	ATG7	litt	11096062 and 16303767 and 20562859
ENSG00000170296	GABARAP	ENSG00000177169	ULK1	litt	11146101 and 17353931
ENSG00000170296	GABARAP	ENSG00000188554	NBR1	litt	19250911 and 20562859
ENSG00000170296	GABARAP	ENSG00000197769	MAP1LC3C	litt	20562859
ENSG00000139112	GABARAPL1	ENSG00000168397	ATG4B	litt	20562859
ENSG00000139112	GABARAPL1	ENSG00000197548	ATG7	litt	20562859
ENSG00000139112	GABARAPL1	ENSG00000188554	NBR1	litt	19250911 and 20562859
ENSG00000139112	GABARAPL1	ENSG00000170296	GABARAP	litt	20562859
ENSG00000139112	GABARAPL1	ENSG00000161011	SQSTM1	litt	16189514 and 17580304 and 17580304
ENSG00000139112	GABARAPL1	ENSG00000144848	ATG3	litt	20562859
ENSG00000034713	GABARAPL2	ENSG00000188554	NBR1	litt	19250911 and 20562859
ENSG00000034713	GABARAPL2	ENSG00000197548	ATG7	litt	11096062 and 16303767 and 20562859
ENSG00000034713	GABARAPL2	ENSG00000101844	ATG4A	litt	12473658
ENSG00000034713	GABARAPL2	ENSG00000085978	ATG16L1	litt	20562859
ENSG00000034713	GABARAPL2	ENSG00000170296	GABARAP	litt	20562859
ENSG00000034713	GABARAPL2	ENSG00000168397	ATG4B	litt	15187094 and 20562859
ENSG00000034713	GABARAPL2	ENSG00000197769	MAP1LC3C	litt	20562859
ENSG00000034713	GABARAPL2	ENSG00000075785	RAB7A	litt	17353931
ENSG00000034713	GABARAPL2	ENSG00000034713	GABARAPL2	litt	17353931
ENSG00000034713	GABARAPL2	ENSG00000177169	ULK1	litt	11146101 and 20562859
ENSG00000034713	GABARAPL2	ENSG00000136436	CALCOCO2	litt	16189514
ENSG00000034713	GABARAPL2	ENSG00000161011	SQSTM1	litt	16189514 and 17580304 and 19250911 and 20562859
ENSG00000034713	GABARAPL2	ENSG00000144848	ATG3	litt	16303767 and 20562859
ENSG00000034713	GABARAPL2	ENSG00000139112	GABARAPL1	litt	20562859
ENSG00000047932	GOPC	ENSG00000047932	GOPC	litt	11162552 and 16189514
ENSG00000047932	GOPC	ENSG00000126581	BECN1	litt	19837375
ENSG00000101460	MAP1LC3A	ENSG00000140941	MAP1LC3B	litt	20562859
ENSG00000101460	MAP1LC3A	ENSG00000168397	ATG4B	litt	15187094 and 20562859
ENSG00000101460	MAP1LC3A	ENSG00000161011	SQSTM1	litt	17580304 and 20562859
ENSG00000101460	MAP1LC3A	ENSG00000188554	NBR1	litt	19250911
ENSG00000101460	MAP1LC3A	ENSG00000197548	ATG7	litt	20562859
ENSG00000101460	MAP1LC3A	ENSG00000144848	ATG3	litt	20562859
ENSG00000140941	MAP1LC3B	ENSG00000161011	SQSTM1	litt	16169070 and 17580304 and 19250911 and 20562859
ENSG00000140941	MAP1LC3B	ENSG00000144848	ATG3	litt	16303767 and 20562859
ENSG00000140941	MAP1LC3B	ENSG00000170296	GABARAP	litt	20562859
ENSG00000140941	MAP1LC3B	ENSG00000168397	ATG4B	litt	20562859
ENSG00000140941	MAP1LC3B	ENSG00000188554	NBR1	litt	19250911 and 20562859
ENSG00000140941	MAP1LC3B	ENSG00000197548	ATG7	litt	16303767 and 20562859
ENSG00000188554	NBR1	ENSG00000197769	MAP1LC3C	litt	19250911 and 20562859
ENSG00000188554	NBR1	ENSG00000188554	NBR1	litt	12813044
ENSG00000078142	PIK3C3	ENSG00000196455	PIK3R4	litt	8999962 and 20562859
ENSG00000078142	PIK3C3	ENSG00000126581	BECN1	litt	16390869 and 16874027 and 17891141 and 18843052 and 20562859
ENSG00000078142	PIK3C3	ENSG00000198382	UVRAG	litt	20562859
ENSG00000078142	PIK3C3	ENSG00000145016	RUBICON	litt	20562859
ENSG00000078142	PIK3C3	ENSG00000126775	ATG14L	litt	20562859
ENSG00000078142	PIK3C3	ENSG00000197769	MAP1LC3C	litt	20562859
ENSG00000196455	PIK3R4	ENSG00000197769	MAP1LC3C	litt	20562859
ENSG00000196455	PIK3R4	ENSG00000198382	UVRAG	litt	20562859
ENSG00000075785	RAB7A	ENSG00000075785	RAB7A	litt	17353931
ENSG00000023287	RB1CC1	ENSG00000197769	MAP1LC3C	litt	20562859
ENSG00000023287	RB1CC1	ENSG00000177169	ULK1	litt	20562859
ENSG00000023287	RB1CC1	ENSG00000175224	ATG13	litt	19225151 and 20562859
ENSG00000023287	RB1CC1	ENSG00000123395	C12orf44	litt	20562859
ENSG00000023287	RB1CC1	ENSG00000083290	ULK2	litt	20562859
ENSG00000023287	RB1CC1	ENSG00000145782	ATG12	litt	17353931
ENSG00000097033	SH3GLB1	ENSG00000198382	UVRAG	litt	17891140
ENSG00000097033	SH3GLB1	ENSG00000097033	SH3GLB1	litt	11161816
ENSG00000161011	SQSTM1	ENSG00000197769	MAP1LC3C	litt	20562859
ENSG00000161011	SQSTM1	ENSG00000188554	NBR1	litt	19250911
ENSG00000161011	SQSTM1	ENSG00000161011	SQSTM1	litt	16169070 and 12813044 and 10356400
ENSG00000161011	SQSTM1	ENSG00000170296	GABARAP	litt	17580304 and 19250911 and 20562859
ENSG00000177169	ULK1	ENSG00000177169	ULK1	litt	17353931
ENSG00000083290	ULK2	ENSG00000161011	SQSTM1	litt	14702098
ENSG00000083290	ULK2	ENSG00000175224	ATG13	litt	19225151
ENSG00000198382	UVRAG	ENSG00000145016	RUBICON	litt	19270696 and 20562859
ENSG00000176171	BNIP3	ENSG00000139112	GABARAPL1	Y2H
ENSG00000176171	BNIP3	ENSG00000170296	GABARAP	Y2H
ENSG00000177169	ULK1	ENSG00000139112	GABARAPL1	Y2H
ENSG00000101844	ATG4A	ENSG00000139112	GABARAPL1	Y2H
ENSG00000110497	AMBRA1	ENSG00000057663	ATG5	Y2H
ENSG00000101844	ATG4A	ENSG00000170296	GABARAP	Y2H
ENSG00000176171	BNIP3	ENSG00000188603	CLN3	Y2H
ENSG00000101844	ATG4A	ENSG00000152348	ATG10	Y2H
ENSG00000176171	BNIP3	ENSG00000164841	TMEM74	Y2H
ENSG00000152348	ATG10	ENSG00000176171	BNIP3	Y2H
ENSG00000152348	ATG10	ENSG00000125703	ATG4C	Y2H
ENSG00000101844	ATG4A	ENSG00000197769	MAP1LC3C	Y2H
ENSG00000176171	BNIP3	ENSG00000197769	MAP1LC3C	Y2H
ENSG00000152348	ATG10	ENSG00000197769	MAP1LC3C	Y2H
ENSG00000237693	IRGM	ENSG00000197769	MAP1LC3C	Y2H
ENSG00000145782	ATG12	ENSG00000176171	BNIP3	Y2H
ENSG00000101844	ATG4A	ENSG00000140941	MAP1LC3B	Y2H
ENSG00000057663	ATG5	ENSG00000237693	IRGM	Y2H
ENSG00000152348	ATG10	ENSG00000237693	IRGM	Y2H
ENSG00000237693	IRGM	ENSG00000097033	SH3GLB1	Y2H
ENSG00000176171	BNIP3	ENSG00000140941	MAP1LC3B	Y2H
ENSG00000176171	BNIP3	ENSG00000075785	RAB7A	Y2H
ENSG00000101844	ATG4A	ENSG00000101460	MAP1LC3A	Y2H
