# Supplementary material for: IRGM Is a Common Target of RNA Viruses that Subvert the Autophagy Network
Source: PLoS Pathog. 2011 Dec 8;7(12):e1002422. doi: 10.1371/journal.ppat.1002422 (PMC3234227; doi:10.1371/journal.ppat.1002422)
Supplement: Table S6 — Autophagy network metrics. For each of the autophagy-associated proteins its official name and Ensembl gene identifier, its degree in the human interactome, its adjusted betweenness in the human interactome, its degree in the autophagy network and its adjusted betweenness in the autophagy-network are indicated. (XLS) [file ppat.1002422.s015.xls]

## Sheet: Table S6
Official name	Ensembl gene id	Degree in the human network	Adjusted betweenness in the human interactome	Degree in the autophagy network	Adjusted betweenness in the autophagy-network
AMBRA1	ENSG00000110497	9	2.25334e-05	4	0.017376
ATG10	ENSG00000152348	18	5.66793e-05	10	0.035601
ATG12	ENSG00000145782	54	0.000830365	11	0.0171383
ATG13	ENSG00000175224	4	3.40341e-07	4	0.00258393
ATG14L	ENSG00000126775	4	5.74238e-08	3	0
ATG16L1	ENSG00000085978	18	0.000141131	10	0.00270024
ATG3	ENSG00000144848	17	4.26329e-05	13	0.0173225
ATG4A	ENSG00000101844	7	6.74645e-07	7	0.00377542
ATG4B	ENSG00000168397	18	3.6254e-05	13	0.0214155
ATG4C	ENSG00000125703	10	1.69609e-05	1	0
ATG4D	ENSG00000130734	0	0	0	0
ATG5	ENSG00000057663	64	0.000454129	11	0.0162871
ATG7	ENSG00000197548	14	1.33957e-05	12	0.0159781
ATG9A	ENSG00000198925	1	0	0	0
BCL2	ENSG00000171791	82	0.00170826	6	0.00811844
BCL2L1	ENSG00000171552	57	0.000897108	6	0.00811844
BECN1	ENSG00000126581	30	0.000716619	9	0.0493759
BNIP3	ENSG00000176171	18	0.000164587	14	0.0804242
BNIP3L	ENSG00000104765	13	0.000153895	6	0.0035058
C12orf44	ENSG00000123395	33	0.000239835	2	0
CALCOCO2	ENSG00000136436	59	0.00126279	5	0.000387405
CLN3	ENSG00000188603	45	0.000764873	2	0.000343407
GABARAP	ENSG00000170296	61	0.00100496	17	0.0309088
GABARAPL1	ENSG00000139112	46	0.000401868	12	0.0164274
GABARAPL2	ENSG00000034713	86	0.00154826	15	0.0189616
GOPC	ENSG00000047932	19	0.00044707	3	0
HDAC6	ENSG00000094631	21	0.000183955	0	0
IRGM	ENSG00000237693	4	8.70436e-07	4	0.0187405
MAP1LC3A	ENSG00000101460	35	0.000237998	7	0.00210357
MAP1LC3B	ENSG00000140941	45	0.000342374	11	0.0129613
MAP1LC3C	ENSG00000197769	40	0.000261709	17	0.151649
NBR1	ENSG00000188554	15	4.55388e-05	9	0.00236719
PIK3C3	ENSG00000078142	11	0.000156528	6	0.0377729
PIK3R4	ENSG00000196455	8	4.30415e-05	5	0.0229698
RAB7A	ENSG00000075785	22	0.000420918	5	0.00143668
RB1CC1	ENSG00000023287	25	0.000395793	6	0.0416352
RUBICON	ENSG00000145016	4	1.44349e-05	3	0
SH3GLB1	ENSG00000097033	16	7.99808e-05	4	0.0020097
SQSTM1	ENSG00000161011	87	0.00247042	10	0.017826
TMEM74	ENSG00000164841	1	0	1	0
ULK1	ENSG00000177169	18	7.34446e-05	8	0.0148464
ULK2	ENSG00000083290	10	4.25506e-05	3	0.00229597
UVRAG	ENSG00000198382	13	0.000116362	5	0.00655983
WIPI1	ENSG00000070540	8	5.43638e-05	0	0
